# Supplementary material for: Shall We Screen Lung Cancer with Volume Computed Tomography in Austria? A Cost-Effectiveness Modelling Study
Source: Cancers (Basel). 2024 Jul 23;16(15):2623. doi: 10.3390/cancers16152623 (PMC11310943; doi:10.3390/cancers16152623)
Supplement: Supplementary file 1 [file cancers-16-02623-s001.zip]

Archive with 1 entries (1 files):
- cancers-3097339-supplementary.pdf
